# Supplementary material for: The Impact of Estimated Energy and Protein Balances on Extrauterine Growth in Preterm Infants
Source: Nutrients. 2023 Aug 11;15(16):3556. doi: 10.3390/nu15163556 (PMC10458304; doi:10.3390/nu15163556)
Supplement: Supplementary file 1 [file nutrients-15-03556-s001.zip]

Archive with 1 entries (1 files):
- nutrients-2553878-supplementary.pdf
